# Supplementary material for: Cause of Death, Mortality and Occult Blood in Colorectal Cancer Screening
Source: Cancers (Basel). 2022 Jan 4;14(1):246. doi: 10.3390/cancers14010246 (PMC8750981; doi:10.3390/cancers14010246)
Supplement: Supplementary file 1 [file cancers-14-00246-s001.zip]

Archive with 1 entries (1 files):
- cancers-1544732-supplementary.pdf
